# Supplementary material for: Ultra Deep Sequencing of Circulating Cell-Free DNA as a Potential Tool for Hepatocellular Carcinoma Management
Source: Cancers (Basel). 2022 Aug 11;14(16):3875. doi: 10.3390/cancers14163875 (PMC9406074; doi:10.3390/cancers14163875)
Supplement: Supplementary file 1 [file cancers-14-03875-s001.zip]

Archive with 2 entries (2 files):
- Supplementary Data_Higuera et al.pdf
- Supplementary Table_S4_Somatic mutations.xlsx
